# Supplementary material for: Signatures of ecological processes in microbial community time series
Source: Microbiome. 2018 Jun 28;6:120. doi: 10.1186/s40168-018-0496-2 (PMC6022718; doi:10.1186/s40168-018-0496-2)
Supplement: Supplementary file 1 — Table S1. lists for each test time series the parameters used to generate it (sheet “Model parameters”) and the properties of relative abundance time series, which include noise type, autocorrelation, Hurst bin percentages, the p values of the neutrality test, and the LIMITS results (sheet “Time series properties”). In addition, it includes all these results for the first 100 time points (sheet “First 100 tp properties”), the last 100 time points (sheet “Last 100 tp properties”) and for time series with Poisson noise (sheet “Poisson time series properties”). (XLSX 158 kb) [file 40168_2018_496_MOESM1_ESM.xlsx]

## Sheet: Model parameters
Identifier	Sample number	Generative algorithm or data set	Sampling interval	Initial abundances	Positive edge percentage of interaction matrix	Connectance of interaction matrix	Ricker noise level sigma	Dirichlet-Multinomial overdispersion theta	Immigration rate	Number of individuals	Death rate
1	3000	Ricker	1	broken stick	15.96	0.05	0.1	NA	NA	NA	NA
2	3000	Ricker	1	broken stick	15.96	0.05	0.05	NA	NA	NA	NA
3	3000	Ricker	1	broken stick	15.96	0.05	0.01	NA	NA	NA	NA
4	3000	Ricker	1	broken stick	15.96	0.05	0	NA	NA	NA	NA
5	3000	Ricker	1	broken stick	0	0.01	0.1	NA	NA	NA	NA
6	3000	Ricker	1	broken stick	0	0.01	0.05	NA	NA	NA	NA
7	3000	Ricker	1	broken stick	0	0.01	0.01	NA	NA	NA	NA
8	3000	Ricker	1	broken stick	0	0.01	0	NA	NA	NA	NA
9	3000	Ricker	1	broken stick	40	0.05	0.05	NA	NA	NA	NA
10	3000	Ricker	1	broken stick	40	0.05	0.01	NA	NA	NA	NA
11	3000	Ricker	1	broken stick	40	0.05	0	NA	NA	NA	NA
12	3000	Ricker	1	broken stick	63.64	0.05	0.01	NA	NA	NA	NA
13	3000	Ricker	1	broken stick	63.64	0.05	0	NA	NA	NA	NA
14	3000	Hubbell	1	broken stick	NA	NA	NA	NA	0.98	3000	10
15	3000	Hubbell	1	broken stick	NA	NA	NA	NA	0.98	3000	100
16	3000	Hubbell	1	broken stick	NA	NA	NA	NA	0.98	3000	1000
17	3000	Hubbell	1	broken stick	NA	NA	NA	NA	0.98	1500	10
18	3000	Ricker	1	broken stick	15.96	0.05	0.05	NA	NA	NA	NA
19	3000	Ricker	1	broken stick	15.96	0.05	0.05	NA	NA	NA	NA
20	3000	Hubbell	1	broken stick	NA	NA	NA	NA	0.9	3000	10
21	3000	DM	1	broken stick	NA	NA	NA	0.002	NA	NA	NA
22	3000	DM	1	broken stick	NA	NA	NA	0.02	NA	NA	NA
23	3000	DM	1	even	NA	NA	NA	0.002	NA	NA	NA
24	3000	DM	1	even	NA	NA	NA	0.02	NA	NA	NA
25	365	Stool A	1	broken stick	NA	NA	NA	NA	NA	NA	NA
26	73	Stool A	5	broken stick	NA	NA	NA	NA	NA	NA	NA
27	37	Stool A	10	broken stick	NA	NA	NA	NA	NA	NA	NA
28	253	Stool B	1	broken stick	NA	NA	NA	NA	NA	NA	NA
29	51	Stool B	5	broken stick	NA	NA	NA	NA	NA	NA	NA
30	26	Stool B	10	broken stick	NA	NA	NA	NA	NA	NA	NA
31	3000	SOI	1	broken stick	15.96	0.05	NA	NA	NA	1500	NA
32	3000	SOI	1	broken stick	15.96	0.05	NA	NA	NA	3000	NA
33	3000	SOI	1	broken stick	0	0.01	NA	NA	NA	1500	NA
34	3000	SOI	1	broken stick	0	0.01	NA	NA	NA	3000	NA
35	3000	SOI	1	broken stick	40	0.05	NA	NA	NA	1500	NA
36	3000	SOI	1	broken stick	40	0.05	NA	NA	NA	3000	NA
37	3000	SOI	1	broken stick	63.64	0.05	NA	NA	NA	1500	NA
38	3000	SOI	1	broken stick	63.64	0.05	NA	NA	NA	3000	NA
39	3001	gLV	1	broken stick	15.96	0.05	NA	NA	NA	NA	NA
40	3001	gLV	1	broken stick	0	0.01	NA	NA	NA	NA	NA
41	3001	gLV	1	broken stick	40	0.05	NA	NA	NA	NA	NA
42	3000	DM	1	broken stick	NA	NA	NA	0.2	NA	NA	NA
43	3000	DM	1	even	NA	NA	NA	0.2	NA	NA	NA
44	300	Ricker	10	broken stick	63.64	0.05	0.01	NA	NA	NA	NA
45	300	SOI	10	broken stick	63.64	0.05	NA	NA	NA	3000	NA
46	300	Hubbell	10	broken stick	NA	NA	NA	NA	0.98	3000	10
47	600	Ricker	5	broken stick	63.64	0.05	0.01	NA	NA	NA	NA
48	600	SOI	5	broken stick	63.64	0.05	NA	NA	NA	3000	NA
49	600	Hubbell	5	broken stick	NA	NA	NA	NA	0.98	3000	10
50	601	gLV	5	broken stick	40	0.05	NA	NA	NA	NA	NA
51	3000	Hubbell	1	even	NA	NA	NA	NA	0.3	1500	10
52	3000	Hubbell	1	broken stick	NA	NA	NA	NA	0.1	3000	10
53	3000	Ricker	1	even	15.96	0.05	0.01	NA	NA	NA	NA
54	3000	Hubbell	1	broken stick	NA	NA	NA	NA	0.1	3000	1000
55	3000	Hubbell	1	broken stick	NA	NA	NA	NA	0.5	3000	10
56	600	Hubbell	5	broken stick	NA	NA	NA	NA	0.5	3000	10
57	3000	Ricker	1	even	15.96	0.05	0.1	NA	NA	NA	NA
58	3000	Hubbell	1	even	NA	NA	NA	NA	0.5	1500	10
59	3000	SOI	1	even	0	0.01	NA	NA	NA	1500	NA
60	3000	SOI	1	even	0	0.01	NA	NA	NA	3000	NA

## Sheet: Time series properties
Identifier	Percentage of black species	Percentage of brown species	Percentage of pink species	Percentage of white species	Percentage of species with maximum autocorrelation [0,0.3]	Percentage of species with maximum autocorrelation [0.3,0.6]	Percentage of species with maximum autocorrelation [0.6,0.95]	Percentage of species with maximum autocorrelation [0.95,1]	Percentage of species with Hurst exponent [0,0.6]	Percentage of species with Hurst exponent [0.6,0.8]	Percentage of species with Hurst exponent [0.8,0.95]	Percentage of species with Hurst exponent [0.95,1]	P-values neutrality test	LIMITS mean correlation between known/predicted interaction matrix	LIMITS mean correlation between observed/predicted time series
1	0.07	0.37	0.56	0	0	0.06	0.56	0.38	0	0.79	0.21	0	0	0.928181	0.865579
2	0.26	0.31	0.43	0	0	0.04	0.34	0.62	0	0.58	0.42	0	0	0.889858	0.931368
3	0.49	0.33	0.18	0	0	0.05	0.12	0.83	0	0.44	0.56	0	0	0.775317	0.983412
4	1	0	0	0	0	0.05	0.07	0.88	0	0.5	0.5	0	0	0.621335	0.989363
5	0	0.03	0.97	0	0	0.11	0.82	0.07	0	0.87	0.13	0	0	0.998557	0.700814
6	0	0.09	0.91	0	0	0.01	0.9	0.09	0	0.89	0.11	0	0	0.998687	0.77892
7	0	0.1	0.9	0	0	0	0.66	0.34	0	0.87	0.13	0	0	0.99779	0.965457
8	1	0	0	0	0	0	0.46	0.54	0	0.87	0.13	0	0	0.912469	0.992685
9	0.22	0.48	0.3	0	0	0.02	0.46	0.52	0.02	0.87	0.11	0	0	0.947982	0.930761
10	0.74	0.15	0.11	0	0	0.02	0.15	0.83	0.03	0.86	0.11	0	0	0.83736	0.976252
11	1	0	0	0	0	0.02	0.13	0.85	0.02	0.86	0.12	0	0	0.638472	0.979842
12	0.34	0.07	0.58	0.01	0	0.04	0.37	0.59	0.01	0.78	0.21	0	0	0.978179	0.9835
13	1	0	0	0	0	0.04	0.29	0.67	0.01	0.77	0.22	0	0	0.865319	0.995561
14	0	1	0	0	0	0	0	1	0	0	0.64	0.36	0.494729	NA	0.995632
15	0	0.1	0.9	0	0	0	0	1	0	0.13	0.87	0	0.0703137	NA	0.967247
16	0	0	1	0	0	0	1	0	0	1	0	0	0.656842	NA	0.722497
17	0	0.98	0.02	0	0	0	0	1	0	0	0.87	0.13	0.868992	NA	0.991849
18	0.23	0.34	0.43	0	0	0.04	0.39	0.57	0	0.72	0.28	0	0	0.910955	0.923679
19	0.39	0.02	0.49	0.1	0.05	0.49	0.41	0.05	0.05	0.87	0.08	0	0	0.917965	0.730354
20	0	1	0	0	0	0	0	1	0	0	0.6	0.4	0.510431	NA	0.99553
21	0	0	0	1	1	0	0	0	0.81	0.19	0	0	0.77041	NA	0.000537751
22	0	0	0	1	1	0	0	0	0.82	0.18	0	0	0.687835	NA	-0.00140863
23	0	0	0	1	1	0	0	0	0.81	0.19	0	0	0.847166	NA	0.0012485
24	0	0	0	1	1	0	0	0	0.82	0.18	0	0	0.328822	NA	-0.00354953
25	0	0	0.94	0.06	0.02	0.72	0.26	0	0	0.5	0.5	0	0	NA	0.574129
26	0	0	0.49	0.51	0.43	0.57	0	0	0.1	0.66	0.24	0	0.279522	NA	0.250752
27	0	0	0.38	0.62	0.49	0.49	0.02	0	0.08	0.72	0.2	0	0.490425	NA	0.225082
28	0.01	0.02	0.95	0.02	0	0.16	0.83	0.01	0	0.14	0.86	0	0	NA	0.785081
29	0	0	0.52	0.48	0.19	0.7	0.11	0	0.01	0.4	0.59	0	6.72093e-06	NA	0.458539
30	0.01	0.01	0.34	0.64	0.4	0.54	0.06	0	0.04	0.57	0.39	0	0.000618796	NA	0.273207
31	0	0	0.98	0.02	0.01	0.46	0.51	0.02	0.03	0.94	0.03	0	0	0.662566	0.68636
32	0	0	1	0	0	0.46	0.45	0.09	0.02	0.7	0.27	0.01	0	0.64311	0.749297
33	0	0	0.99	0.01	0.01	0.51	0.41	0.07	0.04	0.9	0.06	0	0	0.881877	0.688473
34	0	0.01	0.99	0	0	0.4	0.51	0.09	0	0.63	0.36	0.01	0	0.872671	0.742116
35	0	0	0.99	0.01	0	0.52	0.46	0.02	0.07	0.85	0.08	0	0	0.648431	0.681307
36	0	0	1	0	0	0.45	0.54	0.01	0.04	0.93	0.03	0	8.62716e-08	0.673119	0.704382
37	0	0	0.97	0.03	0.03	0.47	0.4	0.1	0.04	0.81	0.14	0.01	0	0.702056	0.707029
38	0	0.01	0.97	0.02	0	0.48	0.48	0.04	0.05	0.88	0.07	0	0	0.686811	0.728965
39	1	0	0	0	0	0	0.49	0.51	0	0.71	0.29	0	0	0.70955	0.99796
40	1	0	0	0	0	0	0.55	0.45	0	0.83	0.17	0	0	0.867223	0.998054
41	1	0	0	0	0	0	0.41	0.59	0	0.83	0.17	0	0	0.768649	0.997348
42	0	0	0	1	1	0	0	0	0.83	0.17	0	0	0.271655	NA	-0.00474936
43	0	0	0	1	1	0	0	0	0.83	0.17	0	0	0.18993	NA	-0.00175261
44	0.23	0.06	0.43	0.28	0.34	0.31	0.35	0	0.19	0.79	0.02	0	0	0.772395	0.729019
45	0	0	1	0	0	0.47	0.48	0.05	0.1	0.85	0.05	0	5.68101e-12	0.696742	0.733368
46	0	0.41	0.59	0	0	0	0.43	0.57	0	0.02	0.88	0.1	0.848486	NA	0.95314
47	0.32	0.02	0.48	0.18	0.17	0.18	0.61	0.04	0.15	0.8	0.05	0	0	0.812731	0.886916
48	0	0.01	0.98	0.01	0.01	0.47	0.46	0.06	0.07	0.86	0.07	0	0	0.689176	0.732189
49	0	0.52	0.48	0	0	0	0.01	0.99	0	0	0.8	0.2	0.0250904	NA	0.978073
50	0.94	0.06	0	0	0.05	0.3	0.61	0.04	0.05	0.94	0.01	0	0	0.746434	0.940911
51	0	1	0	0	0	0	0	1	0	0	0.47	0.53	0.906265	NA	0.996795
52	0	0.97	0	0	0	0	0	0.97	0	0.01	0.32	0.64	0.593268	NA	0.998107
53	0.66	0.21	0.13	0	0	0.05	0.12	0.83	0	0.65	0.35	0	0	0.772291	0.982617
54	0	0.22	0.78	0	0	0	0.02	0.98	0	0.11	0.89	0	0.847786	NA	0.969534
55	0	1	0	0	0	0	0	1	0	0	0.48	0.52	0.689366	NA	0.996897
56	0	0.69	0.31	0	0	0	0.01	0.99	0	0	0.69	0.31	0.673777	NA	0.984571
57	0.08	0.39	0.53	0	0	0.04	0.57	0.39	0	0.66	0.34	0	0	0.941013	0.869904
58	0	1	0	0	0	0	0	1	0	0	0.7	0.3	0.205485	NA	0.99546
59	0	0.01	0.98	0.01	0.01	0.42	0.53	0.04	0.03	0.9	0.07	0	0	0.866636	0.715545
60	0	0.01	0.99	0	0	0.47	0.46	0.07	0.02	0.89	0.09	0	1.04916e-13	0.887267	0.734546

## Sheet: First 100 tp properties
Identifier	Percentage of black species	Percentage of brown species	Percentage of pink species	Percentage of white species	Percentage of species with maximum autocorrelation [0,0.3]	Percentage of species with maximum autocorrelation [0.3,0.6]	Percentage of species with maximum autocorrelation [0.6,0.95]	Percentage of species with maximum autocorrelation [0.95,1]	Percentage of species with Hurst exponent [0,0.6]	Percentage of species with Hurst exponent [0.6,0.8]	Percentage of species with Hurst exponent [0.8,0.95]	Percentage of species with Hurst exponent [0.95,1]	P-values neutrality test	LIMITS mean correlation between known/predicted interaction matrix	LIMITS mean correlation between observed/predicted time series
1	0.17	0.47	0.36	0	0	0.06	0.56	0.38	0	0.08	0.57	0.35	0	0.79499	0.943644
2	0.54	0.35	0.11	0	0	0.07	0.34	0.59	0	0.09	0.54	0.37	0	0.824345	0.972494
3	0.97	0.01	0.02	0	0.01	0.06	0.27	0.66	0	0.07	0.51	0.42	0	0.755912	0.982951
4	0.98	0	0.02	0	0.01	0.06	0.26	0.67	0	0.07	0.52	0.41	0	0.716375	0.983378
5	0.07	0.38	0.55	0	0	0.05	0.81	0.14	0	0.18	0.72	0.1	0	0.887711	0.91383
6	0.26	0.55	0.19	0	0	0	0.68	0.32	0	0.11	0.74	0.15	0	0.9261	0.968238
7	1	0	0	0	0	0	0.53	0.47	0	0.12	0.73	0.15	0	0.952872	0.991271
8	1	0	0	0	0	0	0.5	0.5	0	0.12	0.73	0.15	0	0.902321	0.992315
9	0.71	0.25	0.04	0	0	0.04	0.46	0.5	0	0.11	0.67	0.22	0	0.836722	0.972976
10	0.97	0.03	0	0	0	0.04	0.35	0.61	0	0.08	0.72	0.2	0	0.821506	0.980956
11	0.98	0.02	0	0	0	0.04	0.35	0.61	0	0.08	0.74	0.18	0	NA	NA
12	1	0	0	0	0	0.04	0.35	0.61	0	0.19	0.5	0.31	0	0.872946	0.993009
13	1	0	0	0	0	0.04	0.35	0.61	0	0.19	0.5	0.31	0	0.843291	0.993478
14	0.01	0.36	0.6	0	0	0	0.73	0.24	0	0.03	0.59	0.35	0.0212739	NA	0.934735
15	0.01	0.44	0.55	0	0	0	0.84	0.16	0	0.03	0.81	0.16	0.171621	NA	0.918702
16	0	0.02	0.98	0	0	0.11	0.89	0	0	0.56	0.44	0	0.738099	NA	0.690506
17	0	0.46	0.45	0	0	0	0.64	0.27	0	0.01	0.55	0.35	0.871076	NA	0.944246
18	0.62	0.3	0.08	0	0	0.06	0.34	0.6	0	0.07	0.49	0.44	0	0.822963	0.974182
19	0.36	0.22	0.37	0.05	0	0.25	0.68	0.07	0.04	0.34	0.56	0.06	0	0.788813	0.877399
20	0	0.44	0.53	0	0	0.01	0.63	0.33	0	0.02	0.52	0.43	0.505861	NA	0.936753
21	0	0	0	1	0.97	0.03	0	0	0.42	0.58	0	0	0.397682	NA	-0.0161577
22	0	0	0.01	0.99	0.94	0.06	0	0	0.45	0.55	0	0	0.457416	NA	-0.0254976
23	0	0	0.03	0.97	1	0	0	0	0.41	0.59	0	0	0.32437	NA	-0.0109255
24	0	0	0.02	0.98	0.9	0.1	0	0	0.38	0.62	0	0	0.0686466	NA	-0.0248012
25	0	0.01	0.74	0.25	0.13	0.59	0.28	0	0.01	0.46	0.53	0	1.03025e-06	NA	0.490226
26	0	0	0.49	0.51	0.43	0.57	0	0	0.1	0.66	0.24	0	0.279522	NA	0.250752
27	0	0	0.38	0.62	0.49	0.49	0.02	0	0.08	0.72	0.2	0	0.490425	NA	0.225082
28	0	0.02	0.57	0.37	0.23	0.55	0.18	0	0.02	0.61	0.33	0	0.00799608	NA	0.436553
29	0	0	0.52	0.48	0.19	0.7	0.11	0	0.01	0.4	0.59	0	6.72093e-06	NA	0.458539
30	0.01	0.01	0.34	0.64	0.4	0.54	0.06	0	0.04	0.57	0.39	0	0.000618796	NA	0.273207
31	0.01	0.09	0.73	0.17	0.15	0.28	0.56	0.01	0.01	0.63	0.34	0.02	6.21625e-12	0.564761	0.731968
32	0.05	0.15	0.69	0.11	0.06	0.33	0.54	0.07	0.02	0.51	0.43	0.04	2.78666e-14	0.565512	0.731968
33	0	0.14	0.65	0.21	0.13	0.4	0.41	0.06	0.04	0.62	0.27	0.07	3.52407e-12	0.750115	0.743544
34	0.01	0.11	0.8	0.08	0.06	0.34	0.55	0.05	0.02	0.55	0.38	0.05	1.11022e-15	0.771517	0.831172
35	0.03	0.08	0.7	0.19	0.12	0.42	0.44	0.02	0.05	0.62	0.3	0.03	4.90719e-14	0.572845	0.737231
36	0.02	0.04	0.84	0.1	0.05	0.4	0.49	0.06	0.01	0.57	0.38	0.04	7.23936e-08	0.556679	0.847262
37	0	0.09	0.73	0.18	0.1	0.39	0.46	0.05	0.04	0.59	0.31	0.06	4.64609e-11	0.566911	0.738284
38	0.02	0.08	0.78	0.12	0.07	0.36	0.52	0.05	0	0.59	0.36	0.05	0	0.566796	0.851048
39	1	0	0	0	0	0	0.53	0.47	0	0.04	0.76	0.2	0	0.725262	0.996361
40	1	0	0	0	0	0	0.58	0.42	0	0.06	0.76	0.18	0	0.795046	0.997784
41	1	0	0	0	0	0	0.47	0.53	0	0.01	0.77	0.22	0	0.771855	0.996878
42	0	0	0.03	0.93	0.83	0.13	0	0	0.58	0.38	0	0	0.106169	NA	-0.00930658
43	0	0	0.01	0.99	0.8	0.2	0	0	0.44	0.56	0	0	0.564154	NA	-0.0187404
44	0.27	0.19	0.53	0.01	0.34	0.29	0.37	0	0.18	0.72	0.09	0.01	0	0.631525	-0.0187404
45	0.02	0.1	0.71	0.17	0.09	0.35	0.53	0.03	0.01	0.6	0.37	0.02	0	0.60364	0.845259
46	0	0.42	0.58	0	0	0	0.82	0.18	0	0.05	0.74	0.21	0.736009	NA	0.909767
47	0.67	0.27	0.06	0	0.19	0.16	0.61	0.04	0.06	0.53	0.4	0.01	0	0.781996	0.905909
48	0.02	0.08	0.76	0.14	0.08	0.42	0.45	0.05	0.02	0.56	0.37	0.05	1.67993e-11	0.554345	0.845552
49	0	0.39	0.6	0	0	0	0.72	0.27	0	0.01	0.71	0.27	0.0765916	NA	0.936902
50	0.88	0.11	0.01	0	0.05	0.31	0.59	0.05	0.02	0.67	0.31	0	0	0.736621	0.940077
51	0	0.6	0.4	0	0	0	0.65	0.35	0	0.01	0.59	0.4	0.204015	NA	0.94962
52	0.02	0.43	0.4	0	0	0	0.46	0.39	0	0.01	0.45	0.39	0.490931	NA	NA
53	0.99	0.01	0	0	0	0.07	0.22	0.71	0	0.07	0.49	0.44	0	0.691345	NA
54	0	0.48	0.51	0	0	0.01	0.85	0.13	0	0.08	0.7	0.21	0.614869	NA	0.927813
55	0.02	0.38	0.54	0	0	0	0.5	0.44	0	0.03	0.46	0.45	0.176179	NA	0.943688
56	0	0.5	0.49	0	0	0.01	0.69	0.29	0	0.02	0.57	0.4	0.011784	NA	0.950962
57	0.24	0.43	0.33	0	0.01	0.05	0.6	0.34	0	0.09	0.66	0.25	1.11022e-16	0.764504	0.945801
58	0.02	0.44	0.54	0	0	0	0.64	0.36	0	0.01	0.59	0.4	0.346756	NA	0.94255
59	0.03	0.08	0.74	0.15	0.07	0.32	0.54	0.07	0.02	0.55	0.38	0.05	7.79399e-09	0.716922	0.872784
60	0.03	0.09	0.77	0.11	0.07	0.35	0.53	0.05	0.01	0.56	0.34	0.09	1.58762e-14	0.769551	0.909273

## Sheet: Last 100 tp properties
Identifier	Percentage of black species	Percentage of brown species	Percentage of pink species	Percentage of white species	Percentage of species with maximum autocorrelation [0,0.3]	Percentage of species with maximum autocorrelation [0.3,0.6]	Percentage of species with maximum autocorrelation [0.6,0.95]	Percentage of species with maximum autocorrelation [0.95,1]	Percentage of species with Hurst exponent [0,0.6]	Percentage of species with Hurst exponent [0.6,0.8]	Percentage of species with Hurst exponent [0.8,0.95]	Percentage of species with Hurst exponent [0.95,1]	P-values neutrality test	LIMITS mean correlation between known/predicted interaction matrix	LIMITS mean correlation between observed/predicted time series
1	16	25	54	1	0	7	70	19	0	15	79	2	0.00936859	NA	0.874946
2	26	33	38	0	0	5	75	17	0	18	75	4	0.120043	0.718174	NA
3	49	27	20	0	0	1	30	65	0	44	50	2	0	0.741907	NA
4	96	0	0	0	0	0	4	92	0	52	41	3	0	0.0528826	NA
5	0	10	89	1	0	24	74	2	1	44	50	5	0.844953	0.796584	0.703513
6	1	8	88	3	0	27	67	6	0	36	57	7	0.0913574	0.800644	0.719316
7	1	11	87	1	1	17	81	1	0	41	54	5	0.315333	0.811163	0.727394
8	1	0	98	1	0	0	94	6	0	1	91	8	5.56997e-10	NA	NA
9	38	37	24	0	0	3	56	40	0	22	74	3	2.23706e-07	0.323754	0.931756
10	83	9	7	0	0	0	28	71	0	45	51	3	0	0.73049	0.967339
11	99	0	0	0	0	0	9	90	0	28	69	2	0	0.499905	NA
12	19	13	47	5	4	14	55	11	1	24	54	5	0.0175975	NA	NA
13	15	1	42	26	0	0	10	74	0	0	11	73	0	NA	NA
14	2	45	47	0	0	0	63	31	0	0	54	40	0.141912	NA	0.952194
15	0	51	49	0	0	0	85	15	0	2	69	29	0.117692	NA	0.932723
16	0	0	100	0	0	16	84	0	0	51	49	0	0.0929286	NA	0.689928
17	0	50	45	0	0	1	66	28	0	3	53	39	0.00532153	NA	0.950978
18	18	33	46	0	0	4	69	24	0	23	71	3	0.00874876	0.744485	NA
19	1	9	47	14	4	39	27	1	6	30	27	8	0	NA	NA
20	2	52	43	0	0	0	55	42	0	3	57	37	0.297635	NA	0.947067
21	0	0	1	99	98	2	0	0	44	56	0	0	0.227012	NA	-0.000724653
22	0	0	1	98	92	7	0	0	41	58	0	0	0.278426	NA	-0.00809318
23	0	0	0	100	100	0	0	0	32	68	0	0	0.235493	NA	-0.0141675
24	0	0	1	99	96	4	0	0	42	58	0	0	0.148173	NA	-0.0086629
25	0	0	47	52	20	74	5	0	0	63	36	0	0.000366597	NA	0.409445
26	0	0	49	51	43	57	0	0	10	66	24	0	0.279522	NA	NA
27	0	0	38	62	49	49	2	0	8	72	20	0	0.490425	NA	NA
28	3	3	73	21	23	18	58	1	3	61	36	0	0	NA	0.58077
29	0	0	52	48	19	70	11	0	1	40	59	0	6.72093e-06	NA	NA
30	1	1	34	64	40	54	6	0	4	57	39	0	0.000618796	NA	NA
31	0	7	67	20	17	35	42	0	6	58	30	0	0.000233572	0.516988	0.573429
32	0	5	70	18	9	37	47	0	3	56	33	1	0.577055	0.49113	0.61088
33	1	4	69	23	17	41	38	1	8	57	30	2	0.624692	0.718226	0.586521
34	0	0	77	20	8	41	48	0	5	59	33	0	0.278077	0.624778	0.614775
35	0	4	72	15	14	41	36	0	3	63	24	1	0.0467208	0.533813	0.573477
36	0	1	85	11	6	48	43	0	3	61	32	1	0.261938	0.483513	0.580418
37	0	3	70	19	14	38	40	0	9	51	29	3	0.250935	0.518381	0.580711
38	0	2	85	9	3	46	47	0	1	60	34	1	0.00306674	0.501288	0.596568
39	19	2	12	41	1	1	17	58	0	4	14	59	0.0227435	NA	NA
40	14	0	2	79	0	0	8	88	0	0	10	86	0	NA	NA
41	6	0	0	0	0	0	4	2	0	0	5	1	NA	NA	NA
42	0	0	1	93	73	20	1	0	48	46	0	0	0.0364253	NA	-0.0254582
43	0	0	1	99	74	26	0	0	43	57	0	0	0.0535047	NA	-0.0122419
44	23	0	12	56	62	19	10	0	14	70	7	0	0.0562548	0.551891	NA
45	0	4	76	16	10	40	45	1	5	56	33	2	0.352411	0.508324	0.591927
46	0	38	62	0	0	0	78	22	0	3	73	24	0.575192	NA	0.918764
47	18	4	27	37	35	28	22	1	7	63	16	0	0.481913	NA	NA
48	0	5	80	13	10	45	43	0	9	61	27	1	0.00133137	0.489087	0.605399
49	0	51	49	0	0	0	73	27	0	3	74	23	0.151916	NA	0.939721
50	7	0	0	0	0	2	6	1	0	7	2	0	NA	NA	NA
51	1	55	44	0	0	0	66	34	0	1	61	38	0.206216	NA	0.939518
52	1	48	37	0	0	0	51	35	0	2	50	34	0.736185	NA	0.948329
53	46	26	24	0	0	3	41	52	0	28	64	4	3.33067e-16	NA	NA
54	2	37	60	0	0	1	88	10	0	3	86	10	0.0256223	NA	0.913993
55	2	30	63	0	0	1	61	33	0	3	50	42	0.0431835	NA	0.944457
56	0	46	52	0	0	0	75	23	0	2	72	24	0.289272	NA	0.935342
57	13	38	42	3	1	5	72	18	0	16	76	4	0.0483203	NA	0.881555
58	0	46	54	0	0	0	68	32	0	1	62	37	0.069355	NA	0.944126
59	1	6	71	14	12	27	53	0	6	49	36	1	0.861225	0.711784	0.614044
60	0	3	77	18	8	41	46	3	4	53	36	5	0.935268	0.624621	0.606115

## Sheet: Poisson time series properties
Identifier	Percentage of black species	Percentage of brown species	Percentage of pink species	Percentage of white species	Percentage of species with maximum autocorrelation [0,0.3]	Percentage of species with maximum autocorrelation [0.3,0.6]	Percentage of species with maximum autocorrelation [0.6,0.95]	Percentage of species with maximum autocorrelation [0.95,1]	Percentage of species with Hurst exponent [0,0.6]	Percentage of species with Hurst exponent [0.6,0.8]	Percentage of species with Hurst exponent [0.8,0.95]	Percentage of species with Hurst exponent [0.95,1]	P-values neutrality test	LIMITS mean correlation between known/predicted interaction matrix	LIMITS mean correlation between observed/predicted time series
1	0.04	0.18	0.78	0	0.01	0.06	0.67	0.26	0.01	0.78	0.21	0	0	0.802278	0.835925
2	0.08	0.17	0.75	0	0.01	0.04	0.63	0.32	0.01	0.58	0.41	0	0	NA	NA
3	0.05	0.07	0.78	0.1	0.03	0.06	0.63	0.28	0.01	0.49	0.5	0	0	NA	NA
4	0.05	0.06	0.82	0.07	0.04	0.06	0.58	0.32	0.01	0.53	0.46	0	0	0.778649	0.856676
5	0	0	1	0	0	0.28	0.72	0	0.01	0.87	0.12	0	0	0.980152	0.61708
6	0	0	0.97	0.03	0	0.61	0.39	0	0	0.91	0.09	0	0	NA	NA
7	0	0	0	1	0.35	0.54	0.11	0	0.05	0.91	0.04	0	0	NA	NA
8	0	0	0	1	0.38	0.49	0.13	0	0.11	0.86	0.03	0	0	0.949703	0.443448
9	0.01	0.12	0.87	0	0	0.07	0.76	0.17	0.03	0.87	0.1	0	0	NA	NA
10	0.01	0.04	0.8	0.15	0.02	0.06	0.7	0.22	0.05	0.85	0.1	0	0	NA	NA
11	0.03	0.02	0.77	0.18	0.02	0.06	0.69	0.23	0.02	0.88	0.1	0	0	NA	NA
12	0.16	0.12	0.15	0.56	0.02	0.2	0.66	0.11	0.02	0.85	0.12	0	0	0.801212	0.726126
13	0.18	0.11	0.05	0.65	0.01	0.21	0.67	0.1	0.01	0.83	0.15	0	0	0.788571	0.726162
14	0	0	1	0	0	0.41	0.59	0	0	0	0.98	0.02	0	NA	0.604019
15	0	0	1	0	0	0.15	0.85	0	0	0.34	0.66	0	7.03069e-05	NA	0.64247
16	0	0	1	0	0	1	0	0	0.01	0.99	0	0	0.676009	NA	0.478707
17	0	0	1	0	0	0.22	0.78	0	0	0	1	0	5.55112e-16	NA	0.616454
18	0.1	0.06	0.81	0.03	0.01	0.05	0.65	0.29	0.01	0.73	0.26	0	0	0.838761	0.858401
19	0.3	0.05	0.46	0.19	0.17	0.42	0.37	0.04	0.09	0.86	0.05	0	0	0.853886	0.578167
20	0	0	1	0	0	0.39	0.61	0	0	0.01	0.94	0.05	0	NA	0.610729
21	0	0	0	1	1	0	0	0	0.84	0.16	0	0	0.279355	NA	NA
22	0	0	0	1	1	0	0	0	0.77	0.23	0	0	0.859534	NA	NA
23	0	0	0	1	1	0	0	0	0.81	0.19	0	0	0.433773	NA	NA
24	0	0	0	1	1	0	0	0	0.83	0.17	0	0	0.792106	NA	NA
25	NA	NA	NA	NA	NA	NA	NA	NA	NA	NA	NA	NA	NA	NA	NA
26	NA	NA	NA	NA	NA	NA	NA	NA	NA	NA	NA	NA	NA	NA	NA
27	NA	NA	NA	NA	NA	NA	NA	NA	NA	NA	NA	NA	NA	NA	NA
28	NA	NA	NA	NA	NA	NA	NA	NA	NA	NA	NA	NA	NA	NA	NA
29	NA	NA	NA	NA	NA	NA	NA	NA	NA	NA	NA	NA	NA	NA	NA
30	NA	NA	NA	NA	NA	NA	NA	NA	NA	NA	NA	NA	NA	NA	NA
31	0	0	0.97	0.03	0.01	0.49	0.49	0.01	0.04	0.93	0.03	0	0	0.662486	0.675036
32	0	0	0.99	0.01	0	0.45	0.49	0.06	0.02	0.7	0.27	0.01	0	0.651874	0.738664
33	0	0	0.99	0.01	0.01	0.54	0.41	0.04	0.04	0.9	0.06	0	0	0.880797	0.677384
34	0	0	1	0	0	0.41	0.52	0.07	0	0.64	0.35	0.01	0	0.858231	0.730896
35	0	0	0.99	0.01	0.01	0.56	0.43	0	0.07	0.85	0.08	0	0	0.650466	0.669873
36	0	0	1	0	0	0.48	0.51	0.01	0.04	0.93	0.03	0	5.49269e-07	0.672913	0.692125
37	0	0	0.98	0.02	0.03	0.53	0.4	0.04	0.06	0.79	0.15	0	0	0.699804	0.695806
38	0	0	0.99	0.01	0	0.49	0.47	0.04	0.05	0.88	0.07	0	3.91909e-14	0.699107	0.718225
39	0.2	0.16	0.13	0.51	0.12	0.34	0.44	0.1	0	0.85	0.15	0	0	NA	NA
40	0.04	0.07	0.07	0.82	0.35	0.4	0.23	0.02	0.08	0.85	0.07	0	0	NA	NA
41	0.23	0.07	0.04	0.65	0.12	0.2	0.57	0.1	0	0.92	0.07	0	0	NA	NA
42	0	0	0	1	1	0	0	0	0.84	0.16	0	0	0.630293	NA	NA
43	0	0	0	1	1	0	0	0	0.85	0.15	0	0	0.317636	NA	NA
44	0.21	0.04	0.07	0.65	0.39	0.37	0.21	0	0.2	0.76	0.01	0	0	NA	NA
45	0	0	1	0	0	0.48	0.5	0.02	0.1	0.85	0.05	0	1.34507e-07	0.699409	0.72202
46	0	0	0.89	0.11	0.01	0.58	0.41	0	0	0.13	0.86	0.01	0.000442719	NA	0.57285
47	0.24	0.04	0.06	0.64	0.17	0.37	0.44	0	0.15	0.82	0.01	0	0	0.779996	0.751677
48	0	0	0.99	0.01	0.01	0.48	0.47	0.04	0.08	0.85	0.07	0	4.31877e-14	0.695635	0.71928
49	0	0	0.96	0.04	0	0.44	0.56	0	0	0.05	0.93	0.02	4.01967e-08	NA	NA
50	0.23	0.08	0.03	0.65	0.2	0.46	0.33	0	0.07	0.92	0	0	0	NA	NA
51	0	0	1	0	0	0.01	0.99	0	0	0	0.68	0.32	0	NA	0.803032
52	0	0	0.97	0	0	0.05	0.91	0.01	0	0.02	0.51	0.44	0	NA	0.790063
53	0.06	0.05	0.79	0.1	0.02	0.11	0.59	0.28	0	0.68	0.32	0	0	NA	NA
54	0	0	1	0	0	0	0.99	0.01	0	0.12	0.88	0	0.0869655	NA	0.912123
55	0	0	1	0	0	0.19	0.81	0	0	0	0.83	0.17	0	NA	0.696361
56	0	0	0.96	0.04	0	0.24	0.76	0	0	0.03	0.9	0.07	4.92828e-13	NA	NA
57	0.02	0.24	0.74	0	0.02	0.05	0.65	0.28	0.01	0.66	0.33	0	0	0.77093	0.90165
58	0	0	1	0	0	0.02	0.98	0	0	0	0.9	0.1	0	NA	NA
59	0	0	0.99	0.01	0.01	0.42	0.54	0.03	0.03	0.9	0.07	0	0	0.872439	0.70336
60	0	0	1	0	0	0.5	0.48	0.02	0.02	0.9	0.08	0	9.99143e-11	0.888608	0.723214
